# Supplementary material for: Combined Intake of Fish Oil and D-Fagomine Prevents High-Fat High-Sucrose Diet-Induced Prediabetes by Modulating Lipotoxicity and Protein Carbonylation in the Kidney
Source: Antioxidants (Basel). 2023 Mar 19;12(3):751. doi: 10.3390/antiox12030751 (PMC10045798; doi:10.3390/antiox12030751)
Supplement: Supplementary file 1 [file antioxidants-12-00751-s001.zip]

Archive with 1 entries (1 files):
- antioxidants-2274999-supplementary.pdf
